# Supplementary material for: Stretchable and Flexible Painted Thermoelectric Generators on Japanese Paper Using Inks Dispersed with P- and N-Type Single-Walled Carbon Nanotubes
Source: Sensors (Basel). 2024 May 6;24(9):2946. doi: 10.3390/s24092946 (PMC11086293; doi:10.3390/s24092946)
Supplement: Supplementary file 1 [file sensors-24-02946-s001.zip]

Archive with 1 entries (1 files):
- sensors-2958274-supplementary.pdf
